# Supplementary material for: Occurrence and Identification of Yeasts in Production of White-Brined Cheese
Source: Microorganisms. 2022 May 24;10(6):1079. doi: 10.3390/microorganisms10061079 (PMC9228510; doi:10.3390/microorganisms10061079)
Supplement: Supplementary file 1 [file microorganisms-10-01079-s001.zip]

Archive with 1 entries (1 files):
- microorganisms-1741097-supplementary.pdf
